# Supplementary material for: GbWAKL20 Phosphorylates GbNFYB8 to Modulate Verticillium Wilt Resistance in Cotton
Source: Adv Sci (Weinh). 2026 Jan 11;13(16):e15724. doi: 10.1002/advs.202515724 (PMC13042932; doi:10.1002/advs.202515724)
Supplement: Supplementary file 2 — Supporting File 2: advs73734‐sup‐0002‐TableS1‐S12.xlsx. [file ADVS-13-e15724-s001.xlsx]

## Sheet: Table S1
Table S1 Identification of WAKL genes in G. hirsutum acc. TM-1 and G. barbadense acc. Hai7124.
G. hirsutum acc. TM-1				G. barbadense acc. Hai7124
Gene ID in A subgenome of TM-1	Gene structure	Gene ID in D subgenome of TM-1	Gene structure	Gene ID in A subgenome of Hai7124	Gene structure	Gene ID in D subgenome of Hai7124	Gene structure
GH_A02G0753	GUB-binding	GH_D02G0297	GUB-binding	GB_A01G0429	GUB-binding	GB_D09G0211	GUB-binding
GH_A02G0757	GUB-EGF-PK	GH_D02G0776	GUB-binding	GB_A05G4436	GUB-binding	GB_D11G1773	GUB-binding
GH_A02G0759	GUB-EGF-PK	GH_D09G0194	GUB-binding	GB_A11G2161	GUB-binding	GB_D01G0407	GUB-binding
GH_A03G0713	GUB-EGF-PK	GH_D01G0376	GUB-binding	GB_A02G0745	GUB-EGF-PK	GB_D02G0190	GUB-EGF-PK
GH_A05G1975	GUB-EGF-PK	GH_D02G0187	GUB-EGF-PK	GB_A02G0748	GUB-EGF-PK	GB_D02G0191	GUB-EGF-PK
GH_A05G2392	GUB-EGF-PK	GH_D02G0763	GUB-EGF-PK	GB_A02G0751	GUB-EGF-PK	GB_D02G0797	GUB-EGF-PK
GH_A06G0130	GUB-EGF-PK	GH_D02G0769	GUB-EGF-PK	GB_A02G0753	GUB-EGF-PK	GB_D02G0800	GUB-EGF-PK
GH_A10G1999	GUB-EGF-PK	GH_D02G0767	GUB-EGF-PK	GB_A05G2427	GUB-EGF-PK	GB_D02G0801	GUB-EGF-PK
GH_A05G2396	GUB-EGF-PK	GH_D02G0764	GUB-EGF-PK	GB_A05G2426	GUB-EGF-PK	GB_D02G0806	GUB-EGF-PK
GH_A05G2397	GUB-EGF-PK	GH_D02G0772	GUB-EGF-PK	GB_A05G2425	GUB-EGF-PK	GB_D02G0807	GUB-EGF-PK
GH_A05G2395	GUB-EGF-PK	GH_D02G0775	GUB-EGF-PK	GB_A06G0130	GUB-EGF-PK	GB_D02G0814	GUB-EGF-PK
GH_A05G2393	GUB-EGF-PK	GH_D02G0777	GUB-EGF-PK	GB_A10G2126	GUB-EGF-PK	GB_D02G0811	GUB-EGF-PK
GH_A10G2055	GUB-EGF-PK	GH_D02G0778	GUB-EGF-PK	GB_A05G2428	GUB-EGF-PK	GB_D02G0816	GUB-EGF-PK
GH_A11G1483	GUB-EGF-PK	GH_D03G1229	GUB-EGF-PK	GB_A10G2192	GUB-EGF-PK	GB_D03G1244	GUB-EGF-PK
GH_A11G1727	GUB-EGF-PK	GH_D05G2014	GUB-EGF-PK	GB_A10G2194	GUB-EGF-PK	GB_D05G2031	GUB-EGF-PK
GH_A11G1729	GUB-EGF-PK	GH_D05G2411	GUB-EGF-PK	GB_A10G2202	GUB-EGF-PK	GB_D05G2429	GUB-EGF-PK
GH_A02G1217	GUB-EGF-PK	GH_D05G2414	GUB-EGF-PK	GB_A10G2196	GUB-EGF-PK	GB_D05G2432	GUB-EGF-PK
GH_A01G0479	GUB-PK	GH_D05G2415	GUB-EGF-PK	GB_A11G1487	GUB-EGF-PK	GB_D06G0135	GUB-EGF-PK
GH_A02G0172	GUB-PK	GH_D06G0113	GUB-EGF-PK	GB_A02G1237	GUB-EGF-PK	GB_D10G2172	GUB-EGF-PK
GH_A02G0175	GUB-PK	GH_D09G0190	GUB-EGF-PK	GB_A01G0382	GUB-PK	GB_D10G2178	GUB-EGF-PK
GH_A02G0272	GUB-PK	GH_D09G0200	GUB-EGF-PK	GB_A01G0381	GUB-PK	GB_D01G2697	GUB-PK
GH_A02G0756	GUB-PK	GH_D10G2159	GUB-EGF-PK	GB_A02G0178	GUB-PK	GB_D01G0387	GUB-PK
GH_A03G1711	GUB-PK	GH_D10G2163	GUB-EGF-PK	GB_A02G0181	GUB-PK	GB_D01G0388	GUB-PK
GH_A03G1855	GUB-PK	GH_D10G2171	GUB-EGF-PK	GB_A02G0267	GUB-PK	GB_D01G0396	GUB-PK
GH_A03G1856	GUB-PK	GH_D11G1510	GUB-EGF-PK	GB_A03G1933	GUB-PK	GB_D01G0456	GUB-PK
GH_A03G1857	GUB-PK	GH_D01G0432	GUB-PK	GB_A02G1848	GUB-PK	GB_D01G0455	GUB-PK
GH_A02G1815	GUB-PK	GH_D01G0434	GUB-PK	GB_A04G1077	GUB-PK	GB_D02G0186	GUB-PK
GH_A05G4345	GUB-PK	GH_D01G0436	GUB-PK	GB_A04G1778	GUB-PK	GB_D02G0188	GUB-PK
GH_A04G1037	GUB-PK	GH_D02G0181	GUB-PK	GB_A05G2953	GUB-PK	GB_D02G0189	GUB-PK
GH_A04G1727	GUB-PK	GH_D02G0185	GUB-PK	GB_A05G2961	GUB-PK	GB_D02G0309	GUB-PK
GH_A05G2910	GUB-PK	GH_D02G0186	GUB-PK	GB_A09G0238	GUB-PK	GB_D02G1938	GUB-PK
GH_A05G2915	GUB-PK	GH_D02G0188	GUB-PK	GB_A09G0223	GUB-PK	GB_D02G2081	GUB-PK
GH_A09G0190	GUB-PK	GH_D02G2020	GUB-PK	GB_A09G0224	GUB-PK	GB_D02G2082	GUB-PK
GH_A09G0205	GUB-PK	GH_D02G2021	GUB-PK	GB_A09G0761	GUB-PK	GB_D02G2083	GUB-PK
GH_A09G0189	GUB-PK	GH_D02G2022	GUB-PK	GB_A09G1828	GUB-PK	GB_D04G0027	GUB-PK
GH_A09G0197	GUB-PK	GH_D03G0244	GUB-PK	GB_A09G2032	GUB-PK	GB_D04G1450	GUB-PK
GH_A09G0673	GUB-PK	GH_D04G0022	GUB-PK	GB_A10G2636	GUB-PK	GB_D04G2164	GUB-PK
GH_A09G0015	GUB-PK	GH_D04G1370	GUB-PK	GB_A11G1074	GUB-PK	GB_D05G2939	GUB-PK
GH_A09G1705	GUB-PK	GH_D04G2076	GUB-PK	GB_A11G1726	GUB-PK	GB_D05G2945	GUB-PK
GH_A09G1916	GUB-PK	GH_D05G2932	GUB-PK	GB_A11G1728	GUB-PK	GB_D05G2946	GUB-PK
GH_A09G1917	GUB-PK	GH_D05G2937	GUB-PK	GB_A11G2752	GUB-PK	GB_D09G0181	GUB-PK
GH_A10G1440	GUB-PK	GH_D05G2938	GUB-PK	GB_A11G3403	GUB-PK	GB_D09G0182	GUB-PK
GH_A10G2466	GUB-PK	GH_D09G0183	GUB-PK	GB_A12G0561	GUB-PK	GB_D09G0188	GUB-PK
GH_A11G1064	GUB-PK	GH_D09G0199	GUB-PK	GB_A12G1410	GUB-PK	GB_D09G0200	GUB-PK
GH_A11G1719	GUB-PK	GH_D09G0184	GUB-PK	GB_A13G0619	GUB-PK	GB_D09G0197	GUB-PK
GH_A11G1721	GUB-PK	GH_D09G0196	GUB-PK	GB_A01G0378	PK	GB_D09G0193	GUB-PK
GH_A11G1722	GUB-PK	GH_D09G0193	GUB-PK	GB_A03G1781	PK	GB_D09G0189	GUB-PK
GH_A11G1723	GUB-PK	GH_D09G0611	GUB-PK	GB_A05G2005	PK	GB_D09G0199	GUB-PK
GH_A11G2681	GUB-PK	GH_D09G0606	GUB-PK	GB_A09G2033	PK	GB_D09G0195	GUB-PK
GH_A11G3316	GUB-PK	GH_D09G1654	GUB-PK	GB_A11G1729	PK	GB_D09G0196	GUB-PK
GH_A12G0538	GUB-PK	GH_D09G1871	GUB-PK	GB_A11G1733	PK	GB_D09G0622	GUB-PK
GH_A12G1340	GUB-PK	GH_D10G1454	GUB-PK	GB_A01G0470	WAK-ASS-PK	GB_D09G0615	GUB-PK
GH_A01G0439	PK	GH_D10G2100	GUB-PK	GB_A01G0471	WAK-ASS-PK	GB_D09G1667	GUB-PK
GH_A09G0198	PK	GH_D10G2575	GUB-PK	GB_A09G0758	WAK-ASS-PK	GB_D09G1881	GUB-PK
GH_A01G0478	WAK-ASS-PK	GH_D11G1091	GUB-PK	GB_A09G0036	WAK-ASS-PK	GB_D09G1882	GUB-PK
GH_A09G0670	WAK-ASS-PK	GH_D11G1755	GUB-PK			GB_D10G1442	GUB-PK
		GH_D11G1757	GUB-PK			GB_D10G2110	GUB-PK
		GH_D11G1758	GUB-PK			GB_D10G2591	GUB-PK
		GH_D11G1759	GUB-PK			GB_D11G1101	GUB-PK
		GH_D11G1764	GUB-PK			GB_D11G1770	GUB-PK
		GH_D11G1762	GUB-PK			GB_D11G1772	GUB-PK
		GH_D11G3325	GUB-PK			GB_D11G1776	GUB-PK
		GH_D11G3326	GUB-PK			GB_D11G2735	GUB-PK
		GH_D12G0553	GUB-PK			GB_D11G3371	GUB-PK
		GH_D12G1360	GUB-PK			GB_D11G3372	GUB-PK
		GH_D13G0124	GUB-PK			GB_D12G0555	GUB-PK
		GH_D10G1306	GUB-PK			GB_D12G1407	GUB-PK
		GH_D13G0657	GUB-PK			GB_D13G0118	GUB-PK
		GH_D02G0180	GUB-PK			GB_D13G0668	GUB-PK
		GH_D01G0365	PK			GB_D02G0185	GUB-PK
		GH_D01G0384	PK			GB_D01G0404	PK
		GH_D01G0381	PK			GB_D01G0454	PK
		GH_D02G1868	PK			GB_D02G0796	PK
		GH_D06G0852	PK			GB_D09G0617	PK
		GH_D09G1870	PK			GB_D11G2352	PK
		GH_D10G2160	PK			GB_D01G0488	WAK-ASS-PK
		GH_D11G2311	PK			GB_D09G0616	WAK-ASS-PK
		GH_D11G2707	PK			GB_D11G1523	WAK-ASS-PK
		GH_D01G0469	WAK-ASS-PK			GB_D11G1767	WAK-ASS-PK
		GH_D01G0470	WAK-ASS-PK			GB_D11G1778	WAK-ASS-PK
		GH_D09G0605	WAK-ASS-PK			GB_D10G1292	WAK-ASS-PK
		GH_D09G0603	WAK-ASS-PK
		GH_D11G1753	WAK-ASS-PK
The genomic databases, G. hirsutum acc. TM-1 and G. barbadense acc. Hai7124 (https://www.cottongen.org).

## Sheet: Table S2
Table S2 Percentage of wilted leaves of the TRV: GbWAKLs, TRV: 00, Hai7124 and TM-1 after Vd inoculation.
Materials	Percentage of wilted leaves (%) at days after Vd inoculation
	15D	20D	25D	30D	35D
Hai7124	14.42±1.38	28.12±3.30	51.80±1.68	58.50±2.28	61.53±1.96
TRV: 00	14.52±0.23 (P=0.9131)	36.93±5.83 (P=0.0852)	53.32±2.40 (P=0.4198)	59.15±2.37 (P=0.7501)	61.17±2.42 (P=0.8486)
TRV: GB_A02G1848	27.62±1.71 (P=0.0005) ***	53.37±2.96 (P=0.0006) ***	67.82±5.57 (P=0.0089) **	69.22±2.28 (P=0.0045) **	71.55±5.15 (P=0.0345) *
TRV: GB_A09G2032 GB_D09G1881	20.19±4.44 (P=0.0983)	38.46±4.29 (P=0.0297) *	60.26±4.87 (P=0.0467) *	63.59±3.40 (P=0.0976)	68.71±5.46 (P=0.0988)
TRV: GB_A10G2636 GB_D10G2591	38.90±2.03 (P=0.0001) ***	63.35±1.18 (P=0.0001) ***	73.37±3.42 (P=0.0006) ***	77.16±2.04 (P=0.0005) ***	79.84±1.11 (P=0.0001) ***
TRV: GB_A05G2953 GB_D05G2939	17.17±2.60 (P=0.1827)	36.23±0.69 (P=0.0141) *	48.54±5.60 (P=0.3898)	54.26±1.74 (P=0.0627)	57.29±2.84 (P=0.1000)
TRV: GB_A11G1733 GB_D11G1778	40.60±4.51 (P=0.0006) ***	52.09±1.82 (P=0.0004) ***	61.26±4.03 (P=0.0198) *	62.09±3.23 (P=0.1917)	63.71±2.84 (P=0.3372)
TM-1	33.34±1.56 (P=0.0001) ***	62.48±1.89 (P=0.0001) ***	82.88±2.38 (P=0.0001) ***	90.11±1.85 (P=0.00005) ***	93.86±3.68 (P=0.0002) ***
TRV: GbWAKLs indicates silencing specifically each of five selected WAKLs in corresponding test. Homeologous genes in allotetraploid cotton were silenced simultaneously when VIGS each WAKL. The silenced cotton plants were inoculated by Vd with TRV: 00 as control. Hai7124 and TM-1, which showed resistance and susceptibility to Vd, respectively, were also used as controls. The experiments were repe…

## Sheet: Table S3
Table S3 Subcellular localization prediction of GbWAKL20 protein.
Location weights	LocDB	PotLocDB	Neural Nets	Pentamers	Integral
Nuclear	0	0	0	0	0
Plasma membrane	0	5	1	2.27	8.77
Extracellular	0	0	1	1	0
Cytoplasmic	0	0	0	0.33	0
Mitochondrial	0	0	0	1.58	0.43
Endoplasm. retic.	0	0	0	1.26	0
Peroxisomal	0	0	1	0	0.12
Golgi	0	0	0	0.13	0
Chloroplast	0	0	0	0	0.47
Vacuolar	0	0	0	0	0.22
Subcellular localization prediction of GbWAKL20 using website http://www.softberry.com/berry. phtml?topic=protcomppl&group=programs&subgroup=proloc. 5724 multiple located sequences are accepted. ProtComp Version 9.0. Identifying sub-cellular location (Plant). Significant similarity in Location DB-Vacuole. Database sequence: AC=P13046 Location: Vacuole DE Pathogenesis-related protein R. Predicted …

## Sheet: Table S4
Table S4 Genes Ontology (GO) and Kyoto Encyclopedia of Genes and Genomes (KEGG) analysis involved in biological processes, molecular function, cellular components and related pathways from 1,518 DEGs by comparing TRV: GbWAKL20 and TRV: 00 plant roots.
GO_acc.	Term type	Term	out (667)	All (31522)	P. value	P. adjust
GO:0006355	P	regulation of transcription, DNA-templated	131	3406	6.53e-06	0.00229
GO:0010468	P	regulation of gene expression	131	3690	0.000251422	0.0126
GO:0006468	P	protein phosphorylation	118	3031	1.17e-05	0.00229
GO:0036211	P	protein modification process	166	4854	0.000212359	0.0115
GO:0043207	P	response to external biotic stimulus	21	317	0.000120851	0.0086
GO:0010112	P	regulation of systemic acquired resistance	6	17	3.2e-06	0.00229
GO:0009814	P	defense response, incompatible interaction	8	87	0.00212441	0.0332
GO:0050776	P	regulation of immune response	7	68	0.002087	0.0332
GO:0000169	P	activation of MAPK activity involved in osmosensory signaling pathway	2	2	0.000695842	0.0176
GO_acc.	Term type	Term	out (936)	All (36283)	P. value	P. adjust
GO:0043565	F	sequence-specific DNA binding	64	949	4e-12	2.12e-09
GO:0001071	F	nucleic acid binding transcription factor activity	78	1510	5.92e-09	1.05e-06
GO:0003700	F	transcription factor activity, sequence-specific DNA binding	78	1510	5.92e-09	1.05e-06
GO:0004672	F	protein kinase activity	121	2991	5.28e-07	6.59e-05
GO:0004674	F	protein serine/threonine kinase activity	84	1868	6.2e-07	6.59e-05
GO:0001871	F	pattern binding	15	171	4.06e-05	0.00239345
GO:0030247	F	polysaccharide binding	15	171	4.06e-05	0.00239345
GO_acc.	Term type	Term	out (669)	All (28096)	P. value	P. adjust
GO:0031224	C	intrinsic component of membrane	417	13917	1.1e-11	1.59e-09
GO:0016020	C	membrane	469	16522	6.11e-10	2.93e-08
GO:0044425	C	membrane part	420	14475	1.86e-09	6.71e-08
GO:0005618	C	cell wall	31	569	2.01e-05	0.000481734
GO:0030312	C	external encapsulating structure	31	569	2.01e-05	0.000481734
GO:0005576	C	extracellular region	38	887	0.000401156	0.00711337
GO:0009534	C	chloroplast thylakoid	21	385	0.000415456	0.00711337
GO:0031976	C	plastid thylakoid	21	387	0.000444586	0.00711337
ID	Pathway		out (506)	All (24860)	P. value	P. adjust
ko04626	Plant-pathogen interaction		99	1582	3.41e-18	3.82e-16
ko04075	Plant hormone signal transduction		67	1789	0.000305963	0.00571
ko04016	MAPK signaling pathway - plant		51	810	7.36e-10	4.12e-08
ko00620	Pyruvate metabolism		28	450	6.77e-06	0.00019
ko00196	Photosynthesis - antenna proteins		7	50	0.000198731	0.00445

## Sheet: Table S5
Table S5 Differentially expressed genes related to immune response by comparing TRV: GbWAKL20 and TRV: 00 plant roots.
Gene ID	FPKM		Description
	TRV: GbWAKL20	TRV: 00
GB_A03G0445	30.134	111.221	Mitogen-activated protein kinase 3
GB_D03G1545	30.3809	88.596	Mitogen-activated protein kinase 3
GB_A05G1024	8.78045	22.8426	Mitogen-activated protein kinase 3-like
GB_D05G1000	7.83626	20.3454	Mitogen-activated protein kinase 3-like
GB_D12G1465	3.55286	8.74768	WRKY DNA-binding protein 23
GB_D04G1581	20.8478	124.408	WRKY DNA-binding protein 33
GB_A04G1203	24.7942	119.657	WRKY DNA-binding protein 33
GB_A03G0338	87.7304	234.489	WRKY DNA-binding protein 33
GB_D03G1655	121.856	294.598	WRKY DNA-binding protein 33
GB_A05G1216	0.977182	5.44091	WRKY DNA-binding protein 40
GB_D06G1179	1.24138	5.22287	WRKY DNA-binding protein 40
GB_D05G0601	7.88106	26.0035	WRKY DNA-binding protein 40
GB_D06G2232	30.8606	95.3744	WRKY DNA-binding protein 40
GB_A06G2128	37.8142	116.701	WRKY DNA-binding protein 40
GB_D06G1175	24.5364	68.4724	WRKY DNA-binding protein 40
GB_A05G0608	127.02	350.93	WRKY DNA-binding protein 40
GB_D05G0600	142.966	374.768	WRKY DNA-binding protein 40
GB_A06G1154	157.843	408.029	WRKY DNA-binding protein 40
GB_D07G1523	18.801	88.4356	WRKY DNA-binding protein 46
GB_A07G1510	6.87165	31.0323	WRKY DNA-binding protein 46
GB_A11G1009	26.0765	80.1222	WRKY DNA-binding protein 46
GB_D11G1038	58.8588	174.356	WRKY DNA-binding protein 46
GB_D10G2010	4.97502	9.89882	WRKY DNA-binding protein 48
GB_D07G0216	6.94089	18.2482	WRKY DNA-binding protein 50
GB_A06G0963	16.7568	38.6705	WRKY DNA-binding protein 50
GB_A02G1637	7.11991	24.067	WRKY DNA-binding protein 51
GB_D03G0475	8.88643	29.6857	WRKY DNA-binding protein 51
GB_D11G2454	4.5235	13.3819	WRKY DNA-binding protein 51
GB_D13G0073	3.94373	14.8457	WRKY DNA-binding protein 54
GB_A10G0362	3.37917	9.83319	WRKY DNA-binding protein 65
GB_A02G0029	0.839784	3.93373	WRKY DNA-binding protein 70
GB_A13G0075	1.52268	6.02515	WRKY DNA-binding protein 70
GB_D06G2204	148.53	554.564	WRKY DNA-binding protein 70
GB_A06G2098	48.0433	178.837	WRKY DNA-binding protein 70
GB_A05G4340	25.2225	91.4536	WRKY DNA-binding protein 70
GB_D02G0038	16.7647	59.585	WRKY DNA-binding protein 70
GB_D04G0129	19.1703	64.8406	WRKY DNA-binding protein 70
GB_D05G2817	273.018	659.42	WRKY DNA-binding protein 70
GB_D07G0565	3.54322	11.4992	WRKY DNA-binding protein 75
GB_D07G2659	3.99251	12.1498	WRKY DNA-binding protein 75
GB_A12G2642	3.14205	29.009	WRKY family transcription factor
GB_D12G2648	4.40496	36.255	WRKY family transcription factor
GB_D08G1397	43.8354	200.462	WRKY family transcription factor
GB_A08G1300	56.9865	250.544	WRKY family transcription factor
GB_A10G0117	25.6234	69.7884	WRKY family transcription factor
GB_A05G1746	3.52799	8.31145	WRKY family transcription factor
GB_D05G1770	5.49942	11.5973	WRKY family transcription factor
GB_D10G1123	0.599855	2.32206	WRKY DNA-binding protein 51
GB_A10G0879	1.13962	2.80134	WRKY DNA-binding protein 51
GB_D05G2670	1.03702	3.01889	WRKY DNA-binding protein 7
GB_A11G0136	0.534248	2.69815	WRKY family transcription factor
GB_A02G0405	22.5502	51.1088	Ethylene response factor 1
GB_D12G2446	4.0722	10.8259	Ethylene responsive element binding factor 1
GB_A08G2028	4.92381	12.3577	Ethylene responsive element binding factor 1
GB_D06G1567	1.2631	5.38944	Ethylene responsive element binding factor 2
GB_D13G1779	3.92255	9.01356	Ethylene responsive element binding factor 4
GB_A08G2029	28.8242	81.219	Ethylene responsive element binding factor 5
GB_D08G2014	9.33102	22.3952	Ethylene responsive element binding factor 5
GB_D08G1490	30.3199	57.962	Ethylene-responsive element binding protein
GB_D06G0969	2.45849	5.56682	Ethylene-responsive element binding protein
GB_D05G2481	1.10337	3.83514	Ethylene-responsive element binding protein
GB_A02G1870	0.519666	2.41648	Ethylene-responsive element binding protein
GB_A09G2654	7.77942	20.2683	Ca2+-binding protein 1
GB_A12G1604	5.30476	25.1724	Calcium-binding EF-hand family protein
GB_D04G0499	10.4483	43.2123	Calcium-binding EF-hand family protein
GB_A05G3963	36.4561	137.526	Calcium-binding EF-hand family protein
GB_A11G0735	16.6008	62.8449	Calcium-binding EF-hand family protein
GB_A05G3968	9.4409	34.2507	Calcium-binding EF-hand family protein
GB_D12G1597	5.12247	18.1774	Calcium-binding EF-hand family protein
GB_D02G0820	1.4911	4.99301	Calcium-binding EF-hand family protein
GB_A09G0169	17.8965	53.1695	Calcium-binding EF-hand family protein
GB_A13G1792	109.21	293.657	Calcium-binding EF-hand family protein
GB_A01G0674	62.46	162.346	Calcium-binding EF-hand family protein
GB_D10G1383	8.90802	22.3413	Calcium-binding EF-hand family protein
GB_D01G2292	2.73155	7.26619	Calcium-binding EF-hand family protein
GB_D13G1728	114.889	283.926	Calcium-binding EF-hand family protein
GB_D09G0145	74.8219	188.165	Calcium-binding EF-hand family protein
GB_D05G4071	9.64562	22.5193	Calcium-binding EF-hand family protein
GB_D01G2248	13.0215	29.8282	Calcium-binding EF-hand family protein
GB_A01G2162	24.6381	50.4798	Calcium-binding EF-hand family protein
GB_A12G0581	11.1177	35.7584	Calcium-dependent lipid-binding (CaLB domain) family protein
GB_D10G2370	7.37095	15.183	Calcium-dependent lipid-binding (CaLB domain) family protein
GB_D03G0089	28.6294	53.5884	Calcium-dependent protein kinase 28
GB_A11G1844	17.5892	31.2397	Calcium-dependent protein kinase 28
GB_A09G1515	2.53705	6.19946	Calcium-dependent protein kinase 32
GB_D01G2282	18.7707	50.2679	Calmodulin (CAM)-binding protein of 25 kDa
GB_A01G2201	26.7638	63.9228	Calmodulin (CAM)-binding protein of 25 kDa
GB_A09G0753	82.7605	172.102	Calmodulin binding protein-like protein
GB_D07G0850	6.51108	17.1011	Calmodulin like 23
GB_A07G0843	16.3045	38.3229	Calmodulin like 23
GB_A02G0941	4.29169	13.7604	Calmodulin like 42
GB_A07G0219	2.74257	16.7564	Calmodulin-binding family protein
GB_D07G0226	4.94051	29.9356	Calmodulin-binding family protein
GB_A12G0231	5.03062	19.2767	Calmodulin-binding protein (DUF1645)
GB_D12G0247	19.4283	70.6594	Calmodulin-binding protein (DUF1645)
GB_D11G2021	62.8236	131.816	Calmodulin-like 41
GB_A03G1421	18.2373	39.5906	Calmodulin-like 41

## Sheet: Table S6
Table S6 Genes Ontology (GO) and Kyoto Encyclopedia of Genes and Genomes (KEGG) analysis involved in biological processes, molecular function, cellular components and related pathways from 579 DEGs by comparing GbWAKL20-overexpressing plants and WT after Vd inoculation.
GO_acc.	Term type	Term	out (443)	All (21988)	P. value	P. adjust
GO:0006950	P	response to stress	254	3990	1.49e-77	2.94e-75
GO:0050896	P	response to stimulus	302	6440	2.14e-65	3.7e-63
GO:0009607	P	response to biotic stimulus	103	1528	2.35e-28	1.8e-26
GO:0006979	P	response to oxidative stress	33	454	2.42e-10	6.19e-09
GO:0080134	P	regulation of response to stress	38	405	3.49e-15	1.42e-13
GO:0006952	P	defense response	127	1696	2.67e-40	2.7e-38
GO:0002376	P	immune system process	86	1203	3.08e-25	2.03e-23
GO:0009617	P	response to bacterium	52	518	9.5e-22	5.25e-20
GO:0009725	P	response to hormone	92	1660	2.63e-19	1.25e-17
GO:0009755	P	hormone-mediated signaling pathway	58	1017	8.46e-13	2.72e-11
GO:0009751	P	response to salicylic acid	22	196	8.23e-11	2.15e-09
GO:0007165	P	signal transduction	102	2017	1.29e-18	5.75e-17
GO:0006355	P	regulation of transcription, DNA-templated	91	2372	9.72e-10	2.17e-08
GO:0010468	P	regulation of gene expression	98	2908	1.43e-07	2.33e-06
GO_acc.	Term type	Term	out (457)	All (22550)	P. value	P. adjust
GO:0003700	F	DNA-binding transcription factor activity	88	1659	4.76e-17	2.32e-14
GO:0043565	F	sequence-specific DNA binding	68	1272	2.14e-13	2.37e-11
GO:0001067	F	transcription regulatory region nucleic acid binding	58	980	2.44e-13	2.37e-11
GO:0003677	F	DNA binding	90	2536	7.42e-08	4.02e-06
GO:0005262	F	calcium channel activity	8	39	9.49e-07	4.62e-05
GO:0004672	F	protein kinase activity	42	1111	8.29e-05	0.00212
GO:0004674	F	protein serine/threonine kinase activity	33	874	0.000491809	0.0104
GO_acc.	Term type	Term	out (449)	All (20859)	P. value	P. adjust
GO:0071944	C	cell periphery	121	3401	5.44e-09	9.95e-07
GO:0005886	C	plasma membrane	106	2965	5.41e-08	4.95e-06
GO:0016020	C	membrane	223	8384	2.51e-05	0.00153
GO:0044853	C	plasma membrane raft	2	3	0.00136719	0.0417
ID	Pathway		out (76)	All (5311)	P. value	P. adjust
ko04626	Plant-pathogen interaction		17	229	1.35e-08	5.78826e-07
ko00592	alpha-Linolenic acid metabolism		6	44	3.22e-05	0.000693336
ko04016	MAPK signaling pathway - plant		8	165	0.00228763	0.0327893

## Sheet: Table S7
Table S7 Differentially expressed genes related to immune response by comparing GbWAKL20-overexpressing lines and WT plant roots after Vd inoculation.
Gene ID	FPKM				Description
	OE30 (H2O)	OE30 (V991)	WT (H2O)	WT (V991)
AT3G45640	118.456	304.443	144.573	203.911	Mitogen-activated protein kinase 6
AT1G01560	2.12961	9.22001	6.59081	5.0587	Mitogen-activated protein kinase 11
AT2G30040	16.7242	65.8195	22.6721	30.1294	MAPKKK14
AT5G67080	5.57561	16.5249	8.25609	8.83688	MAPKKK20
AT4G36950	0.971941	8.01429	1.79502	2.01294	MAPKKK21
AT3G18690	35.7261	102.391	38.9049	75.0056	MPK substrate 1
AT3G20600	17.2164	58.6003	20.7539	34.6446	NDR1
AT3G20600	17.2164	58.6003	20.7539	34.6446	NDR1
AT3G11650	22.4253	45.2811	24.5802	44.196	NHL2
AT5G06320	181.84	647.643	296.305	445.274	NHL3
AT5G45110	41.4356	146.777	57.9198	115.631	NPR4
AT3G52430	36.7404	81.3133	39.7611	64.8079	PAD4
AT1G29690	27.9352	57.1372	29.0038	39.7446	CAD1
AT5G10750	43.8867	95.1438	48.26	57.2458	EDR2
AT4G37610	88.1423	246.136	167.55	234.801	BT5,BTB and TAZ domain protein 5
AT1G28380	23.6862	60.8355	27.1623	32.7077	NSL1-MAC/Perforin domain-containing protein
AT2G27500	28.1135	77.3475	30.7656	37.523	PR2
AT1G67880	35.0304	88.0781	44.6356	54.2148	PR2
AT1G75030	3.94864	7.61599	8.13465	7.46402	PR5
AT4G36010	12.1448	28.1036	15.041	18.1743	PR5
AT4G36000	12.52	28.9006	12.2758	23.1162	PR5
AT3G44860	2.28349	14.912	2.85131	7.41565	FAMT
AT3G50930	65.1169	230.026	132.268	147.629	BCS1
AT1G61340	58.6172	264.01	118.528	253.63	FBS1
AT3G61190	34.2241	257.56	103.87	186.671	BAP1
AT2G45760	6.74898	25.6795	11.52	17.9008	BT5
AT4G31800	32.4327	85.1766	46.2858	85.4474	WRKY DNA-binding protein 18
AT4G01250	11.6503	50.3573	20.8869	33.3388	WRKY DNA-binding protein 22
AT2G38470	77.5414	278.257	115.033	187.781	WRKY DNA-binding protein 33
AT5G22570	4.9266	14.0579	4.65748	10.9509	WRKY DNA-binding protein 38
AT1G80840	46.5862	484.411	131.431	292.362	WRKY DNA-binding protein 40
AT2G46400	38.6827	297.234	99.8146	213.136	WRKY DNA-binding protein 46
AT4G11070	1.24347	5.98837	1.59424	3.11156	WRKY DNA-binding protein 53
AT4G23810	29.0579	101.081	40.194	70.6359	WRKY DNA-binding protein 53
AT2G40740	1.55705	7.51941	3.17557	5.00784	WRKY DNA-binding protein 55
AT5G49520	38.112	143.684	73.1693	90.1919	WRKY DNA-binding protein 57
AT5G01900	3.18714	8.70547	4.24772	7.81136	WRKY DNA-binding protein 62
AT5G15130	31.9584	63.1268	31.5659	37.2406	WRKY DNA-binding protein 72
AT3G56880	182.142	476.194	268.638	317.624	WRKY DNA-binding protein 75
AT5G47220	34.6758	104.566	60.2392	107.823	Ethylene response factor 2
AT4G17500	92.4685	257.5	116.584	209.24	Ethylene response factor 2
AT3G15210	168.859	547.886	323.647	306.288	Ethylene response factor 4
AT1G53170	16.1291	32.8358	22.9694	27.5049	Ethylene response factor 4
AT5G47230	82.3196	172.371	104.841	169.438	Ethylene response factor 5
AT4G17490	41.6386	186.744	88.2541	147.5	Ethylene response factor 6
AT1G28370	41.2036	189.464	81.9207	108.796	Ethylene response factor 11
AT2G44840	37.0276	239.755	76.6247	139.666	Ethylene response factor 13
AT1G33760	0.750225	5.0394	1.30461	1.91321	Ethylene-responsive element binding protein
AT3G23230	3.59808	10.5042	5.87082	5.6017	Ethylene response factor 98
AT1G21910	23.3219	71.9656	34.8835	31.177	Ethylene response factor 26
AT5G05410	12.1497	51.0816	18.9259	34.9457	Ethylene response factor 2A
AT4G34410	20.6553	382.062	76.09	189.912	Ethylene-responsive element binding protein
AT1G77640	13.2394	39.4648	12.7468	20.7885	Ethylene response factor 26
AT4G16750	7.86509	17.6762	11.9384	16.348	Ethylene-responsive element binding protein
AT1G13260	80.3892	165.094	113.729	144.645	Ethylene-responsive element binding protein
AT1G68840	37.9255	75.9461	62.3814	57.0791	Ethylene-responsive element binding protein
AT1G22810	0.659365	7.64068	2.10055	1.21923	Ethylene-responsive element binding protein
AT1G71450	0.73986	3.01367	1.96043	1.99701	Ethylene-responsive element binding protein
AT3G11020	0.358962	3.01407	1.07086	1.08598	Ethylene-responsive element binding protein
AT5G52020	12.3024	82.0213	24.9146	38.5343	Ethylene-responsive element binding protein
AT2G20350	0	0.818168	0.153155	0.106294	Ethylene-responsive element binding protein
AT1G19210	9.30188	158.171	47.8616	64.044	Ethylene-responsive element binding protein
AT5G21960	1.45109	15.5758	8.62624	7.50022	Ethylene-responsive element binding protein
AT1G74930	30.8062	318.105	89.2117	156.586	Ethylene-responsive element binding protein
AT2G22200	1.92239	4.3159	1.45668	2.36527	Ethylene-responsive element binding protein
AT3G57880	36.0969	75.6435	45.0742	42.3212	Calcium-dependent lipid-binding (CaLB domain) family protein
AT3G14590	9.99966	24.2088	14.2068	19.3316	Calcium-dependent lipid-binding (CaLB domain) family protein
AT4G34150	78.3173	347.389	105.414	191.06	Calcium-dependent lipid-binding (CaLB domain) family protein
AT3G16510	23.1073	91.1893	37.1575	47.2522	Calcium-dependent lipid-binding (CaLB domain) family protein
AT3G22910	4.89163	13.8541	6.81707	5.16306	Calcium-transporting ATPase
AT1G27770	44.2229	99.3021	59.5096	52.8971	Calcium-transporting ATPase
AT5G26920	21.2771	80.6345	35.3076	53.7606	Calmodulin binding protein
AT2G26190	41.8929	129.908	53.4772	98.8962	CBP60g
AT5G57010	10.2556	47.3422	11.1988	29.024	CAM1
AT2G41010	63.9169	308.965	108.8	134.576	Calmodulin (CAM)-binding protein,CAMBP25
AT5G54490	28.3931	64.4088	41.7987	52.3027	Calcium-binding EF-hand family protein
AT2G41100	163.162	393.107	310.282	325.11	Calcium-binding EF hand family protein
AT3G25600	31.7491	63.1837	41.8423	56.2694	OsCML14,Calmodulin-related calcium sensor protein
AT5G37770	166.48	340.75	156.82	215.098	OsCML18,Calmodulin-related calcium sensor protein
AT1G76640	8.42808	47.5369	20.6041	22.2654	OsCML31,Calmodulin-related calcium sensor protein
AT1G76650	26.425	156.893	81.4368	137.222	OsCML31,Calmodulin-related calcium sensor protein
AT3G10300	22.755	106.895	43.1671	68.6608	Calcium-binding EF-hand family protein
AT4G17615	30.4452	79.4503	34.1839	47.9528	CBL1
AT1G73805	7.94749	29.4331	9.33546	25.298	calmodulin binding protein
AT1G09575	5.49129	16.5888	10.0877	12.0679	EF hand family protei
AT5G66650	7.44401	40.2903	19.4274	26.0459	EF hand family protein
AT5G39670	88.3522	208.27	121.128	191.75	EF hand family protei
AT4G27280	194.576	565.962	235.006	518.037	EF hand family protein
AT1G51960	0.214268	1.02251	0.269296	0.691623	Calmodulin-binding motif family protein
AT4G23060	4.98505	14.6652	4.90894	9.50834	Calmodulin-binding motif family protein
AT5G42380	17.8926	131.161	40.9548	98.6284	OsCML19-Calmodulin-related calcium sensor protein
AT3G01830	1.8197	38.936	10.0747	20.1144	OsCML19-Calmodulin-related calcium sensor protein

## Sheet: Table S8
Table S8 Identification of NFYB genes in G. barbadense acc. Hai7124 and Arabidopsis thaliana.
Gene ID in Arabidopsis thaliana	Gene name	Gene ID in A subgenome of Hai7124	Gene ID in D subgenome of Hai7124	Gene name
AT2G38880	AtNF-YB1
AT5G47640	AtNF-YB2
AT4G14540	AtNF-YB3	GB_A07G2268	GB_D07G2235	GbNFYB3L1
			GB_D11G1602	GbNFYB3L2
			GB_D01G0921	GbNFYB3L3
		GB_A13G1673	GB_D13G1596	GbNFYB3L4
		GB_A02G1623	GB_D03G0461
AT1G09030	AtNF-YB4	GB_A13G2156	GB_D13G2089
AT2G47810	AtNF-YB5	GB_A11G1216	GB_D11G1254
		GB_A10G1888	GB_D10G1889
		GB_A08G1477	GB_D08G1477
		GB_A02G0505	GB_D02G0531
		GB_A09G2712	GB_D09G2542
		GB_A11G3050	GB_D11G3048
AT5G47670	AtNF-YB6	GB_A05G1792	GB_D05G1817
AT2G13570	AtNF-YB7	GB_A09G0069	GB_D09G0047
		GB_A11G0615	GB_D11G0629
AT2G37060	AtNF-YB8	GB_A11G3787	GB_D11G3806	GbNFYB8
		GB_A01G2446	GB_D01G2518	GbNFYB8L1
		GB_A05G3072	GB_D05G3044	GbNFYB8L2
		GB_A10G2446	GB_D10G2401	GbNFYB8L3
AT1G21970	AtNF-YB9	GB_A08G0295	GB_D08G0303
		GB_A13G1667	GB_D13G1589
AT3G53340	AtNF-YB10
AT2G27470	AtNF-YB11	GB_A05G0830	GB_D05G0815
AT5G08190	AtNF-YB12
AT5G23090	AtNF-YB13	GB_A07G0624	GB_D07G0631
		GB_A09G2760	GB_D09G2592
The genomic databases, Arabidopsis thaliana (http://www.phytozome.net/) and G. barbadense acc. Hai7124 (https://www.cottongen.org).

## Sheet: Table S9
Table S9 Genes Ontology (GO) and Kyoto Encyclopedia of Genes and Genomes (KEGG) analysis involved in biological processes, molecular function, cellular components and related pathways from 2,343 DEGs by comparing TRV: GbNFYB8 and TRV: 00 plant roots.
GO_acc.	Term type	Term	out (1225)	All (31522)	P. value	P. adjust
GO:0006355	P	regulation of transcription, DNA-templated	251	3406	3.39e-24	3.06294e-21
GO:0071555	P	cell wall organization	52	636	4.52e-07	2.28091e-05
GO:0098869	P	cellular oxidant detoxification	28	337	0.00014863	0.00404867
GO:0006952	P	defense response	57	891	0.00017996	0.00480598
GO:0006950	P	response to stress	122	2283	0.000211535	0.00523838
GO:0000169	P	activation of MAPK activity involved in osmosensory signaling pathway	2	2	0.00150905	0.0223405
GO:0080142	P	regulation of salicylic acid biosynthetic process	3	7	0.00182182	0.025847
GO_acc.	Term type	Term	out (1457)	All (36283)	P. value	P. adjust
GO:0001071	F	nucleic acid binding transcription factor activity	148	1510	8.12e-24	2.41e-21
GO:0003677	F	DNA binding	304	4569	1.09e-19	2.15e-17
GO:0043565	F	sequence-specific DNA binding	73	949	1.08e-07	1.6e-05
GO:0005215	F	transporter activity	137	2392	1.74e-05	0.00103
GO:0016491	F	oxidoreductase activity	205	3941	6.18e-05	0.00282
GO_acc.	Term type	Term	out (1063)	All (28096)	P. value	P. adjust
GO:0005576	C	extracellular region	70	887	6.22e-09	1.34e-06
GO:0005618	C	cell wall	43	569	1.55e-05	0.00111
GO:0030312	C	external encapsulating structure	43	569	1.55e-05	0.00111
GO:0005634	C	nucleus	228	4867	0.000237954	0.0128
GO:0048046	C	apoplast	22	266	0.00053874	0.0233
ID	Pathway		out (918)	All (24860)	P. value	P. adjust
ko04712	Circadian rhythm - plant		71	523	1.82e-21	2.23e-19
ko04626	Plant-pathogen interaction		97	1582	5.92e-07	3.61e-05
ko04075	Plant hormone signal transduction		105	1789	1.51e-06	6.13e-05
ko00592	alpha-Linolenic acid metabolism		26	253	2.74e-06	8.36e-05
ko00906	Carotenoid biosynthesis		20	177	9.35e-06	0.000228

## Sheet: Table S10
Table S10 Differentially expressed genes related to immune response by comparing TRV: GbNFYB8 and TRV: 00 plant roots.
Gene ID	FPKM		Description
	TRV: GbNFYB8	TRV: 00
GB_A03G0445	57.1787	173.726	Mitogen-activated protein kinase 3
GB_D03G1545	37.6415	110.679	Mitogen-activated protein kinase 3
GB_A05G1024	13.2592	17.2121	Mitogen-activated protein kinase 3
GB_D05G1000	10.3833	13.957	Mitogen-activated protein kinase 3
GB_A05G1092	2.51184	11.0632	Mitogen-activated protein kinase kinase kinase 13
GB_A13G2765	1.71809	5.60956	Mitogen-activated protein kinase kinase kinase 13
GB_D08G2387	4.87338	15.7091	Mitogen-activated protein kinase kinase kinase 13
GB_A08G2397	3.4913	8.11405	Mitogen-activated protein kinase kinase kinase 13
GB_D05G1073	2.63695	5.82449	Mitogen-activated protein kinase kinase kinase 13
GB_A01G0790	0.952895	2.17492	Mitogen-activated protein kinase kinase kinase 15
GB_D10G1036	2.29784	16.6502	Mitogen-activated protein kinase kinase kinase 19
GB_A10G0955	2.53652	18.125	Mitogen-activated protein kinase kinase kinase 19
GB_D11G2097	1.09648	5.93281	Mitogen-activated protein kinase kinase kinase 19
GB_D03G0235	3.87576	17.0767	Mitogen-activated protein kinase kinase kinase 19
GB_A02G1852	2.44782	6.6042	Mitogen-activated protein kinase kinase kinase 19
GB_A11G2042	2.03163	3.67246	Mitogen-activated protein kinase kinase kinase 21
GB_A11G2404	5.73405	2.05437	WRKY DNA-binding protein 13
GB_D09G2555	1.93319	6.44196	WRKY DNA-binding protein 23
GB_A12G1472	7.99897	3.20854	WRKY DNA-binding protein 23
GB_D11G0121	2.41316	4.34073	WRKY DNA-binding protein 27
GB_A04G1203	44.4587	143.651	WRKY DNA-binding protein 33
GB_D04G1581	44.9455	140.287	WRKY DNA-binding protein 33
GB_D05G0600	118.11	347.754	WRKY DNA-binding protein 40
GB_A05G1216	6.61002	18.6158	WRKY DNA-binding protein 40
GB_A06G2128	5.94105	16.6582	WRKY DNA-binding protein 40
GB_A05G0608	107.547	247.734	WRKY DNA-binding protein 40
GB_D06G1179	3.33707	1.58349	WRKY DNA-binding protein 40
GB_A07G1510	26.3119	93.9773	WRKY DNA-binding protein 46
GB_D07G1523	30.8678	77.8447	WRKY DNA-binding protein 46
GB_A02G1637	9.52225	19.9672	WRKY DNA-binding protein 51
GB_A12G1482	5.81059	2.39785	WRKY DNA-binding protein 69
GB_D04G0129	3.16885	7.00601	WRKY DNA-binding protein 70
GB_A02G0029	8.16669	17.2495	WRKY DNA-binding protein 70
GB_A05G3926	2.94906	6.03319	WRKY DNA-binding protein 72
GB_D04G0532	6.16298	12.0009	WRKY DNA-binding protein 72
GB_A11G2872	12.1299	5.3075	WRKY DNA-binding protein 74
GB_D11G2861	7.78525	3.36901	WRKY DNA-binding protein 74
GB_D11G0135	1.02799	3.41813	WRKY family transcription factor
GB_A08G1300	55.7608	167.231	WRKY family transcription factor
GB_D08G1397	68.6865	184.018	WRKY family transcription factor
GB_A12G2642	7.51411	16.4621	WRKY family transcription factor
GB_A11G0136	1.99427	4.23687	WRKY family transcription factor
GB_D08G0669	0.228881	2.16557	Ethylene responsive transcription factor 2
GB_A09G1028	1.1037	2.29932	Ethylene responsive transcription factor 4
GB_D11G1403	7.19387	3.83198	Ethylene response factor 1
GB_D13G2031	1.86779	0.62807	Ethylene response factor 1
GB_A13G2096	4.26457	0.989783	Ethylene response factor 1
GB_D05G4013	3.27123	0.892711	Ethylene response factor 7
GB_D08G2012	2.04393	6.50068	Ethylene responsive element binding factor 1
GB_D08G2010	1.00393	3.32483	Ethylene responsive element binding factor 2
GB_D06G2430	4.34542	11.7649	Ethylene responsive element binding factor 4
GB_D12G1164	1.81795	17.028	Ethylene-responsive element binding factor 13
GB_D11G0825	0.19139	1.505	Ethylene-responsive element binding factor 13
GB_D12G1162	0.519771	3.93042	Ethylene-responsive element binding factor 13
GB_D08G0670	0.190542	1.27275	Ethylene-responsive element binding factor 13
GB_D08G1736	2.61477	14.4625	Ethylene-responsive element binding factor 13
GB_A11G0800	4.00129	21.7402	Ethylene-responsive element binding factor 13
GB_A08G0656	0.22085	1.16055	Ethylene-responsive element binding factor 13
GB_D11G0824	11.2966	58.6546	Ethylene-responsive element binding factor 13
GB_D08G1735	4.02249	18.3571	Ethylene-responsive element binding factor 13
GB_A12G1186	1.77353	8.00904	Ethylene-responsive element binding factor 13
GB_A08G0652	5.62827	23.4525	Ethylene-responsive element binding factor 13
GB_A11G0801	0.668887	2.75782	Ethylene-responsive element binding factor 13
GB_D08G0667	5.05325	19.128	Ethylene-responsive element binding factor 13
GB_A08G1738	0.406144	1.46881	Ethylene-responsive element binding factor 13
GB_A12G1185	5.19148	18.7579	Ethylene-responsive element binding factor 13
GB_A12G1184	2.17753	5.92369	Ethylene-responsive element binding factor 13
GB_A11G0431	3.80599	1.4114	Ethylene-responsive transcription factor
GB_A07G0494	17.0639	5.47603	Ethylene-responsive transcription factor
GB_A02G1870	0.1	1.14602	Ethylene-responsive transcription factor ERF109-like
GB_A08G2913	0.0835623	1.3113	Ethylene-responsive transcription factor ERF017-like
GB_A12G2547	0.530754	7.66108	Ethylene-responsive element-binding protein 1B-like
GB_A13G1489	0.122122	1.70983	Ethylene-responsive transcription factor
GB_A12G0768	0.534066	6.25416	Ethylene-responsive transcription factor ERF114-like
GB_D08G2904	1.62826	13.2526	Ethylene-responsive transcription factor
GB_A05G2571	0.827556	5.03349	Ethylene-responsive transcription factor ERF022-like
GB_D09G1913	0.317157	1.90542	Ethylene-responsive transcription factor
GB_A01G2142	0.503976	2.84112	Ethylene-responsive transcription factor ERF014-like
GB_D05G2570	1.23979	5.72273	Ethylene-responsive transcription factor ERF022-like
GB_D06G0918	17.6652	80.7795	Ethylene-responsive transcription factor ERF017-like
GB_D05G2377	6.2548	25.1547	Ethylene-responsive transcription factor ERF014-like
GB_A06G0915	20.6448	79.3745	Ethylene-responsive transcription factor ERF-IIb3
GB_A07G0185	0.755452	2.85987	Ethylene-responsive transcription factor ERF017-like
GB_A07G0161	17.0852	63.959	Ethylene-responsive transcription factor ERF017-like
GB_A05G2371	8.49929	31.6735	Ethylene-responsive transcription factor ERF014-like
GB_D09G0249	0.327509	1.21195	Ethylene-responsive transcription factor
GB_D01G2265	3.51728	11.0805	Ethylene-responsive transcription factor ERF014-like
GB_A10G0304	2.48187	7.46828	Ethylene-responsive transcription factor ERF091-like
GB_D07G0193	0.950004	2.72248	Ethylene-responsive transcription factor ERF-IIb1
GB_D07G0169	20.3012	56.6899	Ethylene-responsive transcription factor ERF017-like
GB_A06G1598	0.554902	1.47771	Ethylene-responsive transcription factor ERF091-like
GB_D10G1130	0.814064	2.1171	Ethylene-responsive transcription factor ERF110-like
GB_A11G0091	17.2121	43.8995	Ethylene-responsive transcription factor
GB_A09G2320	4.98607	12.689	Ethylene-responsive transcription factor ERF062-like
GB_D09G2169	20.2684	48.6536	Ethylene-responsive transcription factor ERF062-like
GB_D11G0240	0.73614	1.63555	Ethylene-responsive transcription factor ERF061-like
GB_D13G0704	3.12252	6.80749	Ethylene-responsive transcription factor ERF119-like
GB_A06G0890	201.774	438.06	Ethylene-responsive transcription factor ERF017-like
GB_D11G0091	23.851	47.6273	Ethylene-responsive transcription factor ERF027-like
GB_D12G2253	3.85396	1.28506	Ethylene-responsive transcription factor ERF105-like

[truncated: 2 more sheets: Table S11, Table S12]
